# Supplementary material for: Systemic LPS Administration Stimulates the Activation of Non-Neuronal Cells in an Experimental Model of Spinal Muscular Atrophy
Source: Cells. 2024 May 4;13(9):785. doi: 10.3390/cells13090785 (PMC11083572; doi:10.3390/cells13090785)
Supplement: Supplementary file 1 [file cells-13-00785-s001.zip]

Archive with 1 entries (1 files):
- cells-2918326-supplementary.pdf
